# Supplementary material for: Preparation and Characterization of a Nano-Inclusion Complex of Quercetin with β-Cyclodextrin and Its Potential Activity on Cancer Cells
Source: Micromachines (Basel). 2023 Jun 30;14(7):1352. doi: 10.3390/mi14071352 (PMC10386393; doi:10.3390/mi14071352)
Supplement: Supplementary file 1 [file micromachines-14-01352-s001.zip]

Archive with 1 entries (1 files):
- micromachines-2441067-supplementary.pdf
